# Supplementary material for: Can Photoselective Nets’ Influence Pollen Traits? A Case Study in ‘Matua’ and ‘Tomuri’ Kiwifruit Cultivars
Source: Plants (Basel). 2024 Jun 19;13(12):1691. doi: 10.3390/plants13121691 (PMC11207864; doi:10.3390/plants13121691)
Supplement: Supplementary file 1 [file plants-13-01691-s001.zip]

Archive with 1 entries (1 files):
- plants-2950477-supplementary.pdf
